# Supplementary material for: Sonerilacardamomensis (Melastomataceae), a new species from Cambodia
Source: PhytoKeys. 2020 Aug 21;156:139–44. doi: 10.3897/phytokeys.156.55866 (PMC9849049; doi:10.3897/phytokeys.156.55866)
Supplement: XML Treatment for Sonerila cardamomensis [file phytokeys.156.55866-treatment1.xml]

<!DOCTYPE tp:taxon-treatment
  PUBLIC "-//TaxonX//DTD Taxonomic Treatment Publishing DTD v0 20100105//EN" "tax-treatment-NSO.dtd">
<tp:taxon-treatment xmlns:tp="http://www.plazi.org/taxpub"><tp:treatment-meta><kwd-group><label>Taxon classification</label><kwd>
              <named-content content-type="kingdom">Animalia</named-content>
            </kwd><kwd>
              <named-content content-type="order">Myrtales</named-content>
            </kwd><kwd>
              <named-content content-type="family">Melastomataceae</named-content>
            </kwd></kwd-group><mixed-citation publication-type="journal"><person-group><name><surname>Shin</surname><given-names>Jae-Seo</given-names></name><name><surname>Song</surname><given-names>Bo-Kyeong</given-names></name><name><surname>Phourin</surname><given-names>Chhang</given-names></name><name><surname>Won</surname><given-names>Hyosig</given-names></name><name><surname>Lee</surname><given-names>Kyong-Eun</given-names></name><name><surname>Cho</surname><given-names>Seong-Hyun</given-names></name></person-group><article-title><italic><tp:taxon-name><tp:taxon-name-part taxon-name-part-type="genus" reg="Sonerila">Sonerila</tp:taxon-name-part><tp:taxon-name-part taxon-name-part-type="species" reg="cardamomensis">cardamomensis</tp:taxon-name-part></tp:taxon-name></italic> (<tp:taxon-name><tp:taxon-name-part taxon-name-part-type="family">Melastomataceae</tp:taxon-name-part></tp:taxon-name>), a new species from Cambodia</article-title><source>PhytoKeys</source><day>21</day><month>08</month><year>2020</year><volume>156</volume><fpage>139</fpage><lpage>144</lpage><pub-id pub-id-type="doi">10.3897/phytokeys.156.55866</pub-id></mixed-citation></tp:treatment-meta><tp:nomenclature><tp:taxon-name>
            <object-id xmlns:xlink="http://www.w3.org/1999/xlink" content-type="arpha" xlink:type="simple">3CE7F5C7-0D19-5C24-94D4-E18CA646DBC2</object-id>
            <tp:taxon-name-part taxon-name-part-type="genus" reg="Sonerila">Sonerila</tp:taxon-name-part>
            <tp:taxon-name-part taxon-name-part-type="species" reg="cardamomensis">cardamomensis</tp:taxon-name-part>
            <object-id xmlns:xlink="http://www.w3.org/1999/xlink" content-type="ipni" xlink:type="simple">urn:lsid:ipni.org:names:77211172-1</object-id>
          </tp:taxon-name><tp:taxon-authority>S.H.Cho</tp:taxon-authority><tp:taxon-status xmlns:xlink="http://www.w3.org/1999/xlink" xlink:type="simple">sp. nov.</tp:taxon-status><xref ref-type="fig" rid="F1">Figures 1</xref><xref ref-type="fig" rid="F2">, 2</xref></tp:nomenclature><tp:treatment-sec sec-type="material" id="SECID0ECGAC"><title>Type.</title><p>Cambodia. Koh Kong Province, Central Cardamom Protected Area, sandstone rocky area in evergreen forest, <named-content xmlns:xlink="http://www.w3.org/1999/xlink" content-type="dwc:verbatimCoordinates" xlink:type="simple"><named-content content-type="geo-json" specific-use="{&#34;type&#34;:&#34;Point&#34;,&#34;coordinates&#34;:[103.439583,11.702222]}" id="NCID0ELGAC" xlink:type="simple">11°42'08.0"N, 103°26'22.5"E</named-content></named-content>, a.s.l. 427 m, 9 August 2018, with flowers, Cho S.H., Shin J.S., Song B.K., Chhang Phourin CB-4467 (holotype KB!, isotypes KB!, K!, P!).</p><fig id="F1" position="float" orientation="portrait"><object-id xmlns:xlink="http://www.w3.org/1999/xlink" content-type="doi" xlink:type="simple">10.3897/phytokeys.156.55866.figure1</object-id><object-id xmlns:xlink="http://www.w3.org/1999/xlink" content-type="zenodo_dep_id" xlink:type="simple">4007366</object-id><object-id xmlns:xlink="http://www.w3.org/1999/xlink" content-type="arpha" xlink:type="simple">22DC7CE3-2BC4-5E42-8CF5-0BBE48C454EA</object-id><label>Figure 1.</label><caption><p><italic><tp:taxon-name><tp:taxon-name-part taxon-name-part-type="genus" reg="Sonerila">Sonerila</tp:taxon-name-part><tp:taxon-name-part taxon-name-part-type="species" reg="cardamomensis">cardamomensis</tp:taxon-name-part></tp:taxon-name></italic><bold>A</bold> Flowering individual <bold>B</bold> fruiting individual <bold>C–D</bold> developing flower <bold>E</bold> mature flower <bold>F</bold> petals (right: abaxial, left: adaxial) <bold>G</bold> style and Stigma <bold>H</bold> filament and Anther <bold>I</bold> gynoecium <bold>J</bold> leaf <bold>K</bold> upper surface of leaf <bold>L</bold> lower surface of leaf <bold>M</bold> immature capsule <bold>N</bold> mature capsule <bold>O</bold> seeds: Cho et al. CB-4467. Illustration by Ye-Seul Jang.</p></caption><graphic xmlns:xlink="http://www.w3.org/1999/xlink" xlink:href="phytokeys-156-139_article-55866__-g001.jpg" position="float" orientation="portrait" xlink:type="simple" id="oo_444919.jpg"><uri content-type="original_file" xlink:type="simple">https://binary.pensoft.net/fig/444919</uri></graphic></fig></tp:treatment-sec><tp:treatment-sec sec-type="diagnosis" id="SECID0EEIAC"><title>Diagnosis.</title><p><italic><tp:taxon-name><tp:taxon-name-part taxon-name-part-type="genus" reg="Sonerila">Sonerila</tp:taxon-name-part><tp:taxon-name-part taxon-name-part-type="species" reg="cardamomensis">cardamomensis</tp:taxon-name-part></tp:taxon-name></italic> is most similar to <italic><tp:taxon-name><tp:taxon-name-part taxon-name-part-type="genus" reg="Sonerila">S.</tp:taxon-name-part><tp:taxon-name-part taxon-name-part-type="species" reg="violifolia">violifolia</tp:taxon-name-part></tp:taxon-name></italic> Hook.f. ex Triana, which is distributed in Myanmar and Thailand but is readily distinguished from the latter by the cordate leaf base, lack of setae at the nodes, longer pedicels, smaller petals, smaller hypanthia and smaller capsules (Table <xref ref-type="table" rid="T1">1</xref>).</p><table-wrap id="T1" position="float" orientation="portrait"><label>Table 1.</label><caption><p>Comparison of key features of <italic><tp:taxon-name><tp:taxon-name-part taxon-name-part-type="genus" reg="Sonerila">Sonerila</tp:taxon-name-part><tp:taxon-name-part taxon-name-part-type="species" reg="cardamomensis">cardamomensis</tp:taxon-name-part></tp:taxon-name></italic> and <italic><tp:taxon-name><tp:taxon-name-part taxon-name-part-type="genus" reg="Sonerila">S.</tp:taxon-name-part><tp:taxon-name-part taxon-name-part-type="species" reg="violifolia">violifolia</tp:taxon-name-part></tp:taxon-name></italic>.</p></caption><table id="TID0EEHAE" rules="all"><tbody><tr><th rowspan="1" colspan="1">Taxonomic traits</th><th rowspan="1" colspan="1">
                    <italic>
                      <tp:taxon-name><tp:taxon-name-part taxon-name-part-type="genus" reg="Sonerila">Sonerila</tp:taxon-name-part><tp:taxon-name-part taxon-name-part-type="species" reg="cardamomensis">cardamomensis</tp:taxon-name-part></tp:taxon-name>
                    </italic>
                  </th><th rowspan="1" colspan="1">
                    <italic>
                      <tp:taxon-name><tp:taxon-name-part taxon-name-part-type="genus" reg="Sonerila">S.</tp:taxon-name-part><tp:taxon-name-part taxon-name-part-type="species" reg="violifolia">violifolia</tp:taxon-name-part></tp:taxon-name>
                    </italic>
                  </th></tr><tr><td rowspan="1" colspan="1">Stem setae at the nodes</td><td rowspan="1" colspan="1">Absent</td><td rowspan="1" colspan="1">reddish brown, 4.0–6.0 mm long</td></tr><tr><td rowspan="1" colspan="1">Leaf upper surface base</td><td rowspan="1" colspan="1">glandular trichomes cordate</td><td rowspan="1" colspan="1">spares minute bristly hairs obtuse or cuneate</td></tr><tr><td rowspan="1" colspan="1">Pedicel</td><td rowspan="1" colspan="1">ca.4.0 mm long</td><td rowspan="1" colspan="1">2.0–3.0 mm long</td></tr><tr><td rowspan="1" colspan="1">Hypanthium</td><td rowspan="1" colspan="1">ca. 3.5 mm long</td><td rowspan="1" colspan="1">5.0–6.0 mm long</td></tr><tr><td rowspan="1" colspan="1">Petal</td><td rowspan="1" colspan="1">5.5–6.0 mm long</td><td rowspan="1" colspan="1">8.0–10.0 mm long</td></tr><tr><td rowspan="1" colspan="1">Capsule</td><td rowspan="1" colspan="1">3.5–4.0 mm long</td><td rowspan="1" colspan="1">6.0–7.0 mm long</td></tr></tbody></table></table-wrap></tp:treatment-sec><tp:treatment-sec sec-type="description" id="SECID0EFNAC"><title>Description.</title><p>Perennial, herbs, terrestrial, 4–7 cm high, 1 (or rarely 2) shoot from rhizome. Rhizome short, bulbous, 0.4–1.0 cm in diam. Stems 4-sided, tinged purplish, the internodes almost absent. Leaves simple, membranous, opposite, clustered at base, those of a pair isomorphic; petioles 0.4–2.5 cm, glandular trichome; leaf blade ovate, 1.0–4.0 × 0.9–2.7 cm, apex acute, rarely obtuse, base cordate, upper surface covered with glandular trichome, lower surface slightly covered with glandular trichome, lateral primary vein 2–3 pairs, departing at the base, margin serrate. Inflorescences pedunculate, 1–5[7] scorpioid cymes with 5 to 11 flowers; peduncle [1.5]3.0–5.0 cm (up to 8.0 cm long when fruiting), angular with glandular trichome. Pedicel ca. 4.0 mm long (up to 5.0 mm long when fruiting), with glandular trichomes. Flowers bisexual, 3-merous. Hypanthium campanulate, 3-angled, 6-ribbed, 3.5 × 1.3–1.5 mm, with glandular trichomes. Calyx lobes broadly triangular 0.7 × 1.0 mm, apex acute. Petals 3, thin, 5.5–6.0 × 3.5–4.0 mm, ovate-obovate, apex acute to acuminate, pink to purplish pink, abaxially glandular trichome on midveins, adaxially glabrous. Stamens 3, isomorphic; filaments distinct, 3.7–4.0 mm, glabrous, pinkish; anthers ca. 4.5 mm, lanceolate, deeply cordate to sagittate at the base, apex acute, yellow, dehiscence poricidal. Ovary inferior, urceolate, apex with a membranous 3-lobed crown, ovules numerous, placentation axillary; style filiform, 6.6–7.3 mm, glabrous, pink; stigma apiculate. Fruit a capsule, campanulate, 3.5–4.0 × 2.0–2.2 mm, 6 longitudinal ribs, glabrous. Seeds cuneate, numerous, ca. 0.3 mm, light brown.</p><fig id="F2" position="float" orientation="portrait"><object-id xmlns:xlink="http://www.w3.org/1999/xlink" content-type="doi" xlink:type="simple">10.3897/phytokeys.156.55866.figure2</object-id><object-id xmlns:xlink="http://www.w3.org/1999/xlink" content-type="zenodo_dep_id" xlink:type="simple">4007368</object-id><object-id xmlns:xlink="http://www.w3.org/1999/xlink" content-type="arpha" xlink:type="simple">946AE2D0-7036-595B-8FFC-07520F59574D</object-id><label>Figure 2.</label><caption><p><bold>A–E</bold><italic><tp:taxon-name><tp:taxon-name-part taxon-name-part-type="genus" reg="Sonerila">Sonerila</tp:taxon-name-part><tp:taxon-name-part taxon-name-part-type="species" reg="cardamomensis">cardamomensis</tp:taxon-name-part></tp:taxon-name></italic><bold>A</bold> habit <bold>B</bold> flowers <bold>C</bold> immature capsules <bold>D</bold> mature capsules <bold>E</bold> short bulbous rhizome: Photos by Seong-Hyun Cho.</p></caption><graphic xmlns:xlink="http://www.w3.org/1999/xlink" xlink:href="phytokeys-156-139_article-55866__-g002.jpg" position="float" orientation="portrait" xlink:type="simple" id="oo_444920.jpg"><uri content-type="original_file" xlink:type="simple">https://binary.pensoft.net/fig/444920</uri></graphic></fig></tp:treatment-sec><tp:treatment-sec sec-type="Specimen examined" id="SECID0EOOAC"><title>Specimen examined.</title><p>Cambodia. 9 August 2018, with flowers, Cho et al. CB-4469, 4471, 4473 (KB!), Won et al. 16499, 16506(DGU!); 15 January 2019, with fruits, Cho et al. CB-4614, 4615 (KB!)</p></tp:treatment-sec><tp:treatment-sec sec-type="phenology" id="SECID0ETOAC"><title>Phenology.</title><p>Fls July to August; Frts August to November.</p></tp:treatment-sec><tp:treatment-sec sec-type="distribution" id="SECID0EYOAC"><title>Distribution and habitat.</title><p><italic><tp:taxon-name><tp:taxon-name-part taxon-name-part-type="genus" reg="Sonerila">Sonerila</tp:taxon-name-part><tp:taxon-name-part taxon-name-part-type="species" reg="cardamomensis">cardamomensis</tp:taxon-name-part></tp:taxon-name></italic> grows on sandstone rocky area in evergreen forest from 420 to 600 m.a.s.l. Endemic to southwestern Cambodia, <italic><tp:taxon-name><tp:taxon-name-part taxon-name-part-type="genus" reg="Sonerila">S.</tp:taxon-name-part><tp:taxon-name-part taxon-name-part-type="species" reg="cardamomensis">cardamomensis</tp:taxon-name-part></tp:taxon-name></italic> is at present known only in the Central Cardamom Protected Area in Koh Kong province.</p></tp:treatment-sec><tp:treatment-sec sec-type="conservation status" id="SECID0EUPAC"><title>Conservation status.</title><p><italic><tp:taxon-name><tp:taxon-name-part taxon-name-part-type="genus" reg="Sonerila">Sonerila</tp:taxon-name-part><tp:taxon-name-part taxon-name-part-type="species" reg="cardamomensis">cardamomensis</tp:taxon-name-part></tp:taxon-name></italic> was collected in the Central Cardamom Protected Area of Koh Kong province in southwestern Cambodia. Until now, two big populations are known, each composed of more than ca. 1,000 individuals, and was discovered in the protected area. Therefore, it is preliminarily classified as data deficient (DD) according to the IUCN Red List criteria.</p></tp:treatment-sec></tp:taxon-treatment>
